# Supplementary material for: Quantifying molecular bias in DNA data storage
Source: Nat Commun. 2020 Jun 29;11:3264. doi: 10.1038/s41467-020-16958-3 (PMC7324401; doi:10.1038/s41467-020-16958-3)
Supplement: Supplementary file 3 — Source Data [file 41467_2020_16958_MOESM3_ESM.csv]

Archive with 29 entries (23 files):
- data_UMI.csv
- __MACOSX/._data_UMI.csv
- storage-biasing-ncomms20-master/data/
- storage-biasing-ncomms20-master/data/data_UMI.csv.zip
- storage-biasing-ncomms20-master/data/fig5_expdata/
- storage-biasing-ncomms20-master/data/fig5_expdata/empty.txt
- storage-biasing-ncomms20-master/data/fig5_simdata/
- storage-biasing-ncomms20-master/data/fig5_simdata/empty.txt
- storage-biasing-ncomms20-master/data/fig5_simdata/sim_lowCopy_190204_100times_CVs.npy
- storage-biasing-ncomms20-master/data/fig5_simdata/sim_lowCopy_190204_100times_ffcSTDs.npy
- storage-biasing-ncomms20-master/data/run61/
- storage-biasing-ncomms20-master/data/run61/empty.txt
- storage-biasing-ncomms20-master/data/run63/
- storage-biasing-ncomms20-master/data/run63/empty.txt
- storage-biasing-ncomms20-master/data/test.txt
- storage-biasing-ncomms20-master/data_readme.txt
- storage-biasing-ncomms20-master/Fig2c2d_biasing.ipynb
- storage-biasing-ncomms20-master/Fig2e2f_biasing.ipynb
- storage-biasing-ncomms20-master/Fig3b3d_plotHistogram.ipynb
- storage-biasing-ncomms20-master/Fig4a4b_biasing.ipynb
- storage-biasing-ncomms20-master/Fig4c_biasing.ipynb
- storage-biasing-ncomms20-master/Fig4d_biasing.ipynb
- storage-biasing-ncomms20-master/Fig5c_biasing.ipynb
- storage-biasing-ncomms20-master/Fig5d_biasing.ipynb
- storage-biasing-ncomms20-master/Fig5d_lowCopy_PCRsim.py
- storage-biasing-ncomms20-master/Fig6b_6c.py
- storage-biasing-ncomms20-master/Fig6d_biasing.ipynb
- storage-biasing-ncomms20-master/README.md
- storage-biasing-ncomms20-master/
