# Supplementary material for: Quantifying molecular bias in DNA data storage
Source: Nat Commun. 2020 Jun 29;11:3264. doi: 10.1038/s41467-020-16958-3 (PMC7324401; doi:10.1038/s41467-020-16958-3)
Supplement: Supplementary file 3 — Source Data [file 41467_2020_16958_MOESM3_ESM.csv › data_UMI.csv]

payloadID	barcode_count_afPCR	barcode_count_bfPCR
2	8	1
3	4	2
3	20	2
6	4	1
7	12	2
7	8	2
8	8	2
8	4	2
10	4	3
10	16	3
10	56	3
11	4	2
11	4	2
12	16	1
17	16	1
19	8	1
21	44	2
21	8	2
22	8	2
22	8	2
23	24	2
23	12	2
24	8	1
26	4	1
27	4	1
28	16	2
28	16	2
29	16	2
29	16	2
30	4	1
31	4	3
31	8	3
31	4	3
32	16	2
32	8	2
36	4	2
36	4	2
38	8	3
38	4	3
38	12	3
39	16	1
43	4	3
43	4	3
43	24	3
44	28	1
45	28	1
46	12	3
46	4	3
46	16	3
49	8	3
49	4	3
49	64	3
51	4	2
51	12	2
52	20	1
54	8	2
54	12	2
56	16	4
56	8	4
56	8	4
56	8	4
57	12	3
57	8	3
57	8	3
61	4	3
61	8	3
61	4	3
62	8	1
64	8	1
65	8	1
66	16	1
68	8	2
68	4	2
72	8	1
73	12	3
73	8	3
73	12	3
75	8	2
75	8	2
76	4	1
82	8	1
83	8	1
84	4	2
84	4	2
86	4	1
87	8	1
89	4	4
89	8	4
89	32	4
89	12	4
90	8	1
91	4	1
92	8	2
92	12	2
94	4	1
99	4	1
100	4	3
100	4	3
100	8	3
101	4	3
101	12	3
101	8	3
103	12	1
107	12	1
110	20	1
112	4	1
115	4	2
115	12	2
117	4	1
118	16	1
121	12	2
121	4	2
123	4	2
123	4	2
126	12	3
126	8	3
126	8	3
131	8	2
131	4	2
136	8	3
136	4	3
136	8	3
142	4	2
142	8	2
146	4	2
146	4	2
147	4	1
149	12	1
151	8	1
154	8	3
154	4	3
154	12	3
155	4	5
155	8	5
155	12	5
155	4	5
155	4	5
159	16	1
161	4	1
162	12	1
163	12	1
166	16	1
173	16	2
173	4	2
176	8	1
178	8	1
180	8	2
180	4	2
185	12	2
185	16	2
188	4	1
189	4	2
189	4	2
190	4	1
191	8	2
191	4	2
195	4	1
197	4	1
198	8	1
201	16	1
203	12	1
205	40	1
206	4	1
210	4	1
211	8	1
217	12	1
220	4	2
220	4	2
221	4	2
221	4	2
222	8	2
222	8	2
227	4	1
231	8	1
234	12	1
236	24	2
236	8	2
238	8	2
238	12	2
243	8	1
247	8	1
250	4	1
254	16	1
256	4	1
258	4	2
258	4	2
262	8	1
274	12	1
276	20	1
279	8	1
280	4	1
296	8	1
298	8	1
299	12	1
300	8	1
302	4	1
307	4	1
311	8	1
312	8	1
317	4	1
327	8	1
343	8	2
343	4	2
346	8	2
346	4	2
347	4	1
349	12	1
350	16	1
354	4	1
357	12	1
364	4	1
367	8	1
369	16	1
370	8	1
372	12	1
375	8	1
377	4	1
380	8	1
382	8	1
383	8	1
384	4	4
384	4	4
384	16	4
384	12	4
385	4	6
385	4	6
385	4	6
385	4	6
385	4	6
385	84	6
386	4	6
386	8	6
386	8	6
386	16	6
386	8	6
386	8	6
387	12	6
387	12	6
387	12	6
387	8	6
387	12	6
387	4	6
388	4	6
388	8	6
388	4	6
388	8	6
388	4	6
388	8	6
389	4	7
389	4	7
389	8	7
389	32	7
389	8	7
389	4	7
389	4	7
390	44	4
390	4	4
390	4	4
390	8	4
391	48	8
391	4	8
391	4	8
391	4	8
391	8	8
391	8	8
391	16	8
391	8	8
392	8	8
392	4	8
392	24	8
392	8	8
392	64	8
392	20	8
392	16	8
392	4	8
393	8	8
393	8	8
393	8	8
393	4	8
393	8	8
393	52	8
393	96	8
393	44	8
394	12	2
394	4	2
395	16	8
395	8	8
395	4	8
395	4	8
395	12	8
395	4	8
395	12	8
395	4	8
396	16	1
397	4	14
397	8	14
397	4	14
397	16	14
397	4	14
397	4	14
397	4	14
397	4	14
397	12	14
397	4	14
397	8	14
397	8	14
397	4	14
397	8	14
398	4	8
398	8	8
398	8	8
398	4	8
398	16	8
398	4	8
398	8	8
398	8	8
399	4	5
399	8	5
399	8	5
399	12	5
399	8	5
400	4	24
400	28	24
400	4	24
400	4	24
400	8	24
400	40	24
400	76	24
400	4	24
400	16	24
400	8	24
400	4	24
400	44	24
400	4	24
400	4	24
400	8	24
400	8	24
400	4	24
400	32	24
400	24	24
400	8	24
400	4	24
400	52	24
400	4	24
400	76	24
401	4	13
401	16	13
401	4	13
401	12	13
401	12	13
401	4	13
401	8	13
401	4	13
401	4	13
401	12	13
401	4	13
401	4	13
401	8	13
402	4	8
402	8	8
402	4	8
402	4	8
402	4	8
402	12	8
402	4	8
402	16	8
403	4	8
403	4	8
403	4	8
403	4	8
403	4	8
403	8	8
403	8	8
403	8	8
404	20	6
404	8	6
404	8	6
404	12	6
404	8	6
404	4	6
405	12	6
405	4	6
405	64	6
405	16	6
405	4	6
405	4	6
406	36	7
406	80	7
406	12	7
406	4	7
406	8	7
406	4	7
406	12	7
407	8	8
407	12	8
407	12	8
407	8	8
407	16	8
407	8	8
407	4	8
407	4	8
408	12	4
408	4	4
408	8	4
408	4	4
409	16	5
409	4	5
409	8	5
409	4	5
409	8	5
410	12	13
410	4	13
410	4	13
410	16	13
410	28	13
410	4	13
410	4	13
410	4	13
410	8	13
410	4	13
410	20	13
410	4	13
410	16	13
411	8	9
411	8	9
411	12	9
411	68	9
411	4	9
411	12	9
411	4	9
411	8	9
411	40	9
412	8	7
412	8	7
412	4	7
412	8	7
412	20	7
412	20	7
412	4	7
413	4	8
413	4	8
413	8	8
413	40	8
413	8	8
413	12	8
413	4	8
413	16	8
414	4	20
414	4	20
414	4	20
414	16	20
414	4	20
414	4	20
414	12	20
414	4	20
414	8	20
414	8	20
414	8	20
414	8	20
414	20	20
414	4	20
414	12	20
414	12	20
414	20	20
414	8	20
414	8	20
414	4	20
415	48	22
415	20	22
415	12	22
415	4	22
415	12	22
415	4	22
415	4	22
415	12	22
415	4	22
415	8	22
415	8	22
415	8	22
415	24	22
415	12	22
415	4	22
415	8	22
415	12	22
415	4	22
415	8	22
415	8	22
415	4	22
415	4	22
416	12	8
416	12	8
416	16	8
416	4	8
416	4	8
416	8	8
416	12	8
416	4	8
417	4	13
417	4	13
417	4	13
417	8	13
417	12	13
417	4	13
417	4	13
417	12	13
417	4	13
417	4	13
417	4	13
417	12	13
417	8	13
418	4	13
418	16	13
418	8	13
418	4	13
418	4	13
418	8	13
418	16	13
418	4	13
418	8	13
418	16	13
418	8	13
418	4	13
418	32	13
419	8	2
419	12	2
420	8	11
420	4	11
420	12	11
420	8	11
420	4	11
420	4	11
420	8	11
420	12	11
420	12	11
420	12	11
420	4	11
421	4	8
421	4	8
421	8	8
421	4	8
421	8	8
421	8	8
421	4	8
421	12	8
422	52	8
422	4	8
422	4	8
422	16	8
422	4	8
422	16	8
422	16	8
422	12	8
423	20	7
423	8	7
423	20	7
423	44	7
423	12	7
423	8	7
423	12	7
424	12	10
424	8	10
424	8	10
424	4	10
424	8	10
424	4	10
424	12	10
424	4	10
424	12	10
424	8	10
425	4	5
425	4	5
425	4	5
425	12	5
425	4	5
426	4	9
426	16	9
426	8	9
426	12	9
426	4	9
426	12	9
426	12	9
426	8	9
426	8	9
427	16	7
427	12	7
427	8	7
427	4	7
427	4	7
427	12	7
427	4	7
428	8	4
428	8	4
428	8	4
428	12	4
429	4	21
429	52	21
429	4	21
429	4	21
429	8	21
429	8	21
429	4	21
429	4	21
429	16	21
429	8	21
429	12	21
429	4	21
429	4	21
429	8	21
429	4	21
429	12	21
429	8	21
429	4	21
429	12	21
429	8	21
429	16	21
430	16	9
430	12	9
430	4	9
430	8	9
430	4	9
430	60	9
430	16	9
430	12	9
430	8	9
431	4	3
431	4	3
431	4	3
432	12	4
432	52	4
432	20	4
432	12	4
433	12	4
433	8	4
433	12	4
433	8	4
434	4	7
434	24	7
434	12	7
434	4	7
434	12	7
434	4	7
434	36	7
435	16	8
435	8	8
435	4	8
435	4	8
435	8	8
435	16	8
435	4	8
435	16	8
436	4	4
436	8	4
436	28	4
436	8	4
437	8	3
437	12	3
437	20	3
438	8	13
438	12	13
438	4	13
438	12	13
438	84	13
438	4	13
438	76	13
438	4	13
438	12	13
438	8	13
438	12	13
438	12	13
438	4	13
439	8	5
439	12	5
439	20	5
439	20	5
439	8	5
440	84	16
440	4	16
440	4	16
440	8	16
440	4	16
440	4	16
440	8	16
440	8	16
440	12	16
440	4	16
440	12	16
440	4	16
440	80	16
440	12	16
440	24	16
440	8	16
441	20	10
441	4	10
441	16	10
441	12	10
441	4	10
441	4	10
441	8	10
441	4	10
441	16	10
441	4	10
442	8	6
442	8	6
442	8	6
442	20	6
442	8	6
442	8	6
443	16	6
443	12	6
443	12	6
443	16	6
443	48	6
443	16	6
444	12	9
444	56	9
444	4	9
444	8	9
444	12	9
444	8	9
444	16	9
444	8	9
444	4	9
445	8	10
445	12	10
445	4	10
445	8	10
445	4	10
445	8	10
445	4	10
445	4	10
445	20	10
445	4	10
446	24	13
446	60	13
446	4	13
446	8	13
446	4	13
446	16	13
446	8	13
446	104	13
446	4	13
446	4	13
446	4	13
446	8	13
446	4	13
447	20	11
447	56	11
447	4	11
447	8	11
447	12	11
447	4	11
447	4	11
447	12	11
447	4	11
447	4	11
447	12	11
448	4	15
448	28	15
448	4	15
448	4	15
448	4	15
448	8	15
448	4	15
448	4	15
448	8	15
448	8	15
448	8	15
448	8	15
448	12	15
448	16	15
448	12	15
449	16	8
449	4	8
449	4	8
449	4	8
449	16	8
449	16	8
449	40	8
449	48	8
450	4	7
450	8	7
450	4	7
450	8	7
450	8	7
450	4	7
450	4	7
451	12	12
451	16	12
451	4	12
451	4	12
451	12	12
451	4	12
451	20	12
451	20	12
451	20	12
451	12	12
451	4	12
451	4	12
452	16	2
452	8	2
453	12	4
453	8	4
453	4	4
453	4	4
454	16	6
454	16	6
454	4	6
454	8	6
454	32	6
454	40	6
455	20	5
455	4	5
455	4	5
455	8	5
455	24	5
456	16	3
456	4	3
456	12	3
457	4	9
457	4	9
457	12	9
457	4	9
457	4	9
457	24	9
457	12	9
457	4	9
457	8	9
458	8	6
458	16	6
458	12	6
458	8	6
458	4	6
458	8	6
459	8	11
459	4	11
459	4	11
459	12	11
459	16	11
459	4	11
459	4	11
459	8	11
459	4	11
459	36	11
459	20	11
460	8	7
460	4	7
460	4	7
460	8	7
460	8	7
460	4	7
460	4	7
461	16	3
461	4	3
461	40	3
462	12	11
462	4	11
462	8	11
462	16	11
462	8	11
462	4	11
462	8	11
462	4	11
462	4	11
462	8	11
462	8	11
463	8	15
463	8	15
463	16	15
463	12	15
463	4	15
463	12	15
463	12	15
463	12	15
463	4	15
463	8	15
463	52	15
463	4	15
463	8	15
463	4	15
463	4	15
464	4	14
464	4	14
464	4	14
464	8	14
464	4	14
464	16	14
464	24	14
464	4	14
464	12	14
464	4	14
464	8	14
464	8	14
464	4	14
464	8	14
465	4	12
465	24	12
465	12	12
465	4	12
465	4	12
465	4	12
465	12	12
465	4	12
465	12	12
465	4	12
465	16	12
465	12	12
466	4	13
466	8	13
466	16	13
466	8	13
466	8	13
466	8	13
466	24	13
466	12	13
466	8	13
466	4	13
466	4	13
466	20	13
466	4	13
467	4	13
467	4	13
467	4	13
467	4	13
467	4	13
467	8	13
467	8	13
467	8	13
467	8	13
467	12	13
467	8	13
467	4	13
467	44	13
468	8	14
468	4	14
468	4	14
468	4	14
468	12	14
468	4	14
468	4	14
468	12	14
468	4	14
468	12	14
468	16	14
468	16	14
468	8	14
468	4	14
469	24	12
469	4	12
469	24	12
469	8	12
469	4	12
469	20	12
469	16	12
469	8	12
469	12	12
469	16	12
469	4	12
469	4	12
470	4	11
470	4	11
470	4	11
470	8	11
470	8	11
470	8	11
470	12	11
470	12	11
470	40	11
470	48	11
470	12	11
471	8	6
471	8	6
471	4	6
471	4	6
471	8	6
471	4	6
472	4	10
472	12	10
472	12	10
472	4	10
472	4	10
472	4	10
472	4	10
472	40	10
472	4	10
472	4	10
473	4	4
473	4	4
473	4	4
473	8	4
474	4	8
474	4	8
474	12	8
474	16	8
474	4	8
474	16	8
474	8	8
474	4	8
475	8	10
475	4	10
475	8	10
475	12	10
475	8	10
475	20	10
475	16	10
475	12	10
475	24	10
475	12	10
476	8	6
476	4	6
476	8	6
476	4	6
476	8	6
476	4	6
477	4	10
477	12	10
477	12	10
477	68	10
477	8	10
477	8	10
477	8	10
477	8	10
477	8	10
477	4	10
478	4	10
478	4	10
478	12	10
478	4	10
478	8	10
478	4	10
478	4	10
478	4	10
478	4	10
478	4	10
479	8	3
479	12	3
479	4	3
480	64	8
480	8	8
480	12	8
480	16	8
480	4	8
480	4	8
480	8	8
480	40	8
481	4	8
481	12	8
481	8	8
481	8	8
481	8	8
481	8	8
481	4	8
481	8	8
482	16	8
482	52	8
482	8	8
482	4	8
482	20	8
482	12	8
482	12	8
482	12	8
483	4	4
483	4	4
483	12	4
483	4	4
484	8	9
484	8	9
484	4	9
484	4	9
484	8	9
484	8	9
484	4	9
484	8	9
484	4	9
485	4	2
485	8	2
486	4	10
486	8	10
486	16	10
486	12	10
486	8	10
486	4	10
486	8	10
486	12	10
486	48	10
486	8	10
487	68	6
487	20	6
487	8	6
487	28	6
487	4	6
487	8	6
488	4	14
488	8	14
488	8	14
488	72	14
488	16	14
488	4	14
488	16	14
488	12	14
488	4	14
488	68	14
488	4	14
488	4	14
488	8	14
488	4	14
489	8	1
490	8	15
490	8	15
490	12	15
490	8	15
490	16	15
490	4	15
490	4	15
490	12	15
490	8	15
490	12	15
490	8	15
490	8	15
490	72	15
490	8	15
490	4	15
491	12	5
491	8	5
491	4	5
491	16	5
491	8	5
492	16	8
492	4	8
492	24	8
492	8	8
492	4	8
492	12	8
492	16	8
492	8	8
493	16	5
493	8	5
493	16	5
493	4	5
493	16	5
494	4	6
494	4	6
494	12	6
494	4	6
494	8	6
494	8	6
495	8	9
495	4	9
495	20	9
495	4	9
495	8	9
495	16	9
495	8	9
495	4	9
495	4	9
496	8	6
496	4	6
496	4	6
496	8	6
496	4	6
496	4	6
497	8	9
497	4	9
497	8	9
497	8	9
497	8	9
497	4	9
497	12	9
497	4	9
497	12	9
498	8	7
498	8	7
498	8	7
498	8	7
498	4	7
498	4	7
498	8	7
499	16	2
499	8	2
500	8	7
500	12	7
500	8	7
500	4	7
500	8	7
500	12	7
500	4	7
501	16	5
501	8	5
501	8	5
501	60	5
501	4	5
502	4	4
502	16	4
502	20	4
502	12	4
503	8	10
503	24	10
503	8	10
503	4	10
503	4	10
503	12	10
503	12	10
503	4	10
503	4	10
503	24	10
504	16	15
504	8	15
504	16	15
504	12	15
504	12	15
504	4	15
504	28	15
504	8	15
504	4	15
504	4	15
504	8	15
504	4	15
504	8	15
504	8	15
504	8	15
505	8	7
505	8	7
505	12	7
505	12	7
505	8	7
505	8	7
505	8	7
506	4	3
506	4	3
506	36	3
507	4	10
507	12	10
507	4	10
507	8	10
507	4	10
507	8	10
507	8	10
507	12	10
507	4	10
507	4	10
508	4	10
508	8	10
508	12	10
508	4	10
508	8	10
508	16	10
508	4	10
508	40	10
508	20	10
508	4	10
509	12	5
509	4	5
509	4	5
509	4	5
509	56	5
510	8	10
510	4	10
510	8	10
510	8	10
510	4	10
510	20	10
510	4	10
510	4	10
510	8	10
510	24	10
511	4	11
511	24	11
511	12	11
511	12	11
511	12	11
511	12	11
511	4	11
511	8	11
511	12	11
511	8	11
511	8	11
512	16	7
512	8	7
512	4	7
512	12	7
512	4	7
512	4	7
512	4	7
513	8	5
513	12	5
513	16	5
513	4	5
513	8	5
514	16	4
514	16	4
514	12	4
514	28	4
515	16	5
515	20	5
515	12	5
515	16	5
515	12	5
516	72	5
516	4	5
516	4	5
516	4	5
516	8	5
517	8	4
517	8	4
517	12	4
517	8	4
518	4	4
518	12	4
518	8	4
518	8	4
519	4	5
519	8	5
519	4	5
519	12	5
519	4	5
520	20	12
520	28	12
520	4	12
520	12	12
520	20	12
520	8	12
520	12	12
520	8	12
520	12	12
520	4	12
520	4	12
520	12	12
521	20	2
521	4	2
522	12	8
522	4	8
522	16	8
522	4	8
522	4	8
522	4	8
522	4	8
522	8	8
523	8	14
523	8	14
523	4	14
523	12	14
523	8	14
523	16	14
523	4	14
523	60	14
523	4	14
523	4	14
523	12	14
523	12	14
523	12	14
523	8	14
524	4	5
524	12	5
524	4	5
524	12	5
524	8	5
525	8	9
525	4	9
525	8	9
525	16	9
525	16	9
525	12	9
525	8	9
525	8	9
525	4	9
526	8	12
526	8	12
526	4	12
526	4	12
526	4	12
526	8	12
526	4	12
526	4	12
526	4	12
526	12	12
526	8	12
526	4	12
527	8	5
527	8	5
527	12	5
527	4	5
527	12	5
528	4	6
528	4	6
528	4	6
528	4	6
528	4	6
528	4	6
529	12	8
529	16	8
529	12	8
529	12	8
529	4	8
529	4	8
529	8	8
529	8	8
530	4	7
530	16	7
530	8	7
530	4	7
530	8	7
530	4	7
530	20	7
531	16	7
531	12	7
531	12	7
531	12	7
531	24	7
531	4	7
531	12	7
532	12	5
532	16	5
532	4	5
532	4	5
532	12	5
533	12	7
533	8	7
533	4	7
533	8	7
533	4	7
533	12	7
533	4	7
534	20	6
534	32	6
534	8	6
534	4	6
534	16	6
534	8	6
535	4	10
535	8	10
535	4	10
535	8	10
535	20	10
535	56	10
535	8	10
535	8	10
535	56	10
535	8	10
536	4	1
537	12	3
537	12	3
537	4	3
538	4	1
539	36	5
539	4	5
539	8	5
539	16	5
539	16	5
540	12	3
540	8	3
540	4	3
541	4	3
541	20	3
541	4	3
542	12	3
542	12	3
542	8	3
543	4	10
543	8	10
543	8	10
543	44	10
543	8	10
543	40	10
543	4	10
543	4	10
543	4	10
543	44	10
544	48	3
544	4	3
544	4	3
545	8	3
545	4	3
545	4	3
546	12	19
546	16	19
546	20	19
546	4	19
546	8	19
546	16	19
546	4	19
546	4	19
546	12	19
546	8	19
546	12	19
546	4	19
546	68	19
546	8	19
546	4	19
546	8	19
546	4	19
546	16	19
546	4	19
547	4	3
547	12	3
547	8	3
548	20	10
548	4	10
548	4	10
548	32	10
548	4	10
548	4	10
548	4	10
548	12	10
548	4	10
548	20	10
549	4	9
549	20	9
549	4	9
549	16	9
549	12	9
549	4	9
549	8	9
549	16	9
549	8	9
550	4	9
550	4	9
550	4	9
550	4	9
550	8	9
550	8	9
550	12	9
550	4	9
550	8	9
551	52	2
551	8	2
552	8	5
552	4	5
552	12	5
552	4	5
552	4	5
553	4	2
553	12	2
554	4	2
554	8	2
555	16	6
555	60	6
555	4	6
555	4	6
555	4	6
555	40	6
556	4	3
556	4	3
556	80	3
557	4	7
557	8	7
557	8	7
557	12	7
557	4	7
557	20	7
557	4	7
558	12	13
558	12	13
558	20	13
558	8	13
558	60	13
558	12	13
558	12	13
558	4	13
558	4	13
558	4	13
558	4	13
558	8	13
558	4	13
559	16	10
559	4	10
559	4	10
559	24	10
559	4	10
559	4	10
559	8	10
559	68	10
559	12	10
559	68	10
560	4	13
560	8	13
560	8	13
560	8	13
560	8	13
560	4	13
560	12	13
560	8	13
560	48	13
560	12	13
560	4	13
560	4	13
560	4	13
561	4	7
561	4	7
561	8	7
561	12	7
561	8	7
561	16	7
561	8	7
562	8	9
562	8	9
562	108	9
562	16	9
562	4	9
562	8	9
562	12	9
562	48	9
562	4	9
563	4	3
563	8	3
563	8	3
564	4	5
564	12	5
564	4	5
564	20	5
564	4	5
565	12	4
565	4	4
565	8	4
565	4	4
566	4	3
566	12	3
566	4	3
567	12	5
567	16	5
567	8	5
567	52	5
567	12	5
568	4	1
571	4	5
571	8	5
571	12	5
571	4	5
571	4	5
572	8	6
572	8	6
572	4	6
572	8	6
572	4	6
572	8	6
573	16	4
573	8	4
573	12	4
573	4	4
574	8	3
574	12	3
574	4	3
575	12	3
575	12	3
575	8	3
576	8	2
576	4	2
578	4	1
579	4	4
579	12	4
579	12	4
579	8	4
580	4	1
581	12	3
581	4	3
581	8	3
582	4	1
583	8	1
584	8	3
584	8	3
584	4	3
585	12	4
585	4	4
585	12	4
585	4	4
586	8	4
586	4	4
586	4	4
586	4	4
587	68	3
587	8	3
587	8	3
588	8	1
589	8	2
589	4	2
590	8	2
590	12	2
591	4	5
591	8	5
591	8	5
591	4	5
591	12	5
592	4	6
592	8	6
592	24	6
592	4	6
592	4	6
592	4	6
593	8	13
593	4	13
593	12	13
593	12	13
593	8	13
593	4	13
593	16	13
593	8	13
593	4	13
593	4	13
593	12	13
593	4	13
593	4	13
594	12	4
594	4	4
594	48	4
594	52	4
595	8	3
595	8	3
595	4	3
596	12	2
596	8	2
597	12	4
597	8	4
597	8	4
597	8	4
598	12	2
598	20	2
599	12	4
599	4	4
599	8	4
599	4	4
600	20	1
601	4	2
601	12	2
602	4	2
602	12	2
603	12	2
603	12	2
604	28	1
606	8	2
606	12	2
607	8	1
608	8	1
609	8	6
609	8	6
609	20	6
609	8	6
609	4	6
609	8	6
610	8	2
610	12	2
611	4	5
611	12	5
611	8	5
611	12	5
611	16	5
612	4	1
613	28	1
614	76	4
614	12	4
614	20	4
614	12	4
615	4	2
615	60	2
616	8	3
616	4	3
616	12	3
617	4	5
617	12	5
617	12	5
617	4	5
617	4	5
618	4	2
618	20	2
620	16	3
620	12	3
620	4	3
621	20	4
621	4	4
621	16	4
621	4	4
622	32	2
622	4	2
623	20	2
623	8	2
624	12	1
626	4	1
627	4	3
627	24	3
627	4	3
628	8	6
628	4	6
628	12	6
628	12	6
628	4	6
628	12	6
629	8	2
629	4	2
632	4	5
632	8	5
632	20	5
632	20	5
632	16	5
633	4	6
633	8	6
633	12	6
633	4	6
633	4	6
633	12	6
634	12	2
634	12	2
635	4	4
635	4	4
635	4	4
635	8	4
636	8	3
636	4	3
636	12	3
637	4	1
638	4	3
638	12	3
638	4	3
639	4	5
639	4	5
639	4	5
639	8	5
639	12	5
640	8	2
640	4	2
641	8	3
641	4	3
641	4	3
643	4	3
643	4	3
643	4	3
644	4	1
645	4	3
645	4	3
645	8	3
646	4	1
647	4	7
647	8	7
647	4	7
647	20	7
647	4	7
647	4	7
647	4	7
648	64	1
649	12	5
649	12	5
649	16	5
649	8	5
649	8	5
650	12	2
650	72	2
651	4	6
651	12	6
651	16	6
651	4	6
651	4	6
651	4	6
652	12	7
652	4	7
652	12	7
652	8	7
652	8	7
652	4	7
652	12	7
653	8	2
653	48	2
654	28	1
655	12	3
655	8	3
655	4	3
656	4	5
656	4	5
656	8	5
656	12	5
656	4	5
657	8	3
657	4	3
657	8	3
658	8	5
658	4	5
658	12	5
658	4	5
658	4	5
659	12	3
659	4	3
659	4	3
660	4	5
660	8	5
660	80	5
660	8	5
660	12	5
661	8	5
661	12	5
661	20	5
661	4	5
661	12	5
662	4	1
664	4	3
664	60	3
664	4	3
665	12	2
665	4	2
666	4	4
666	8	4
666	4	4
666	8	4
667	8	2
667	12	2
669	16	1
670	8	3
670	80	3
670	4	3
671	4	3
671	16	3
671	4	3
672	4	5
672	8	5
672	8	5
672	8	5
672	4	5
673	4	1
674	8	4
674	8	4
674	8	4
674	48	4
675	4	1
677	8	2
677	8	2
678	4	2
678	4	2
679	12	3
679	28	3
679	4	3
681	8	7
681	4	7
681	8	7
681	8	7
681	24	7
681	8	7
681	56	7
682	8	3
682	16	3
682	4	3
683	8	3
683	16	3
683	4	3
684	4	2
684	8	2
685	8	2
685	16	2
686	16	2
686	4	2
687	8	2
687	12	2
688	8	1
689	8	6
689	12	6
689	12	6
689	4	6
689	24	6
689	4	6
690	12	1
692	4	4
692	12	4
692	4	4
692	4	4
693	12	3
693	12	3
693	16	3
694	8	3
694	12	3
694	4	3
695	8	3
695	4	3
695	4	3
696	64	3
696	12	3
696	4	3
697	4	4
697	16	4
697	8	4
697	8	4
698	4	2
698	8	2
699	16	1
700	12	3
700	40	3
700	8	3
701	8	7
701	16	7
701	4	7
701	4	7
701	24	7
701	44	7
701	8	7
702	8	3
702	8	3
702	8	3
703	4	1
704	4	3
704	4	3
704	4	3
705	4	4
705	4	4
705	8	4
705	12	4
707	8	3
707	20	3
[truncated: 998,000+ more rows]
