# Supplementary material for: Quantifying molecular bias in DNA data storage
Source: Nat Commun. 2020 Jun 29;11:3264. doi: 10.1038/s41467-020-16958-3 (PMC7324401; doi:10.1038/s41467-020-16958-3)
Supplement: Supplementary file 3 — Source Data [file 41467_2020_16958_MOESM3_ESM.csv › storage-biasing-ncomms20-master/Fig2c2d_biasing.ipynb]

# %% [code]
%matplotlib inline
from matplotlib import pyplot as plt
import pandas as pd
import os
from collections import defaultdict
import numpy as np
import seaborn as sns
from scipy.stats import norm
from astropy import visualization

# %% [code]
df = pd.read_csv('./data/data_UMI.csv', usecols = [0,1,2])
count_afPCR = df.groupby('payloadID')['barcode_count_afPCR'].aggregate(np.sum)
count_bfPCR = df.groupby('payloadID')['barcode_count_bfPCR'].last()

ideally_seen_oligos = set(range(457772))
seen_oligos = set(count_bfPCR.index)
no_cov_oligos = ideally_seen_oligos.difference(seen_oligos)
no_cov_oligos_series = pd.Series(np.zeros(len(no_cov_oligos),dtype=int), index=list(no_cov_oligos))
count_afPCR_all = count_afPCR.append(no_cov_oligos_series)
count_bfPCR_all = count_bfPCR.append(no_cov_oligos_series)

afPCR_meanCount = np.mean(count_afPCR_all)
bfPCR_meanCount = np.mean(count_bfPCR_all)
count_afPCR_norm = [float(val)/afPCR_meanCount for val in count_afPCR_all]
count_bfPCR_norm = [float(val)/bfPCR_meanCount for val in count_bfPCR_all]

# %% [code]
from scipy.stats import norm
sns.set_style("ticks")
plt.matplotlib.rcParams.update({'font.size':20})
fig1, (ax1) = plt.subplots(nrows=1, ncols=1, figsize=(8,6))
sns.set(font_scale=4)
(count, bin_edges,_) = ax1.hist(count_bfPCR_norm, bins=np.arange(0,6.1,0.15), normed=True, edgecolor="none", alpha=0.5)
ax1.set_xlim([0,6])
ax1.set_ylim([0,2.5])
ax1.set_ylabel('Density')
ax1.set_xlabel('Norm. coverage')


# %% [code]
from scipy.stats import norm
sns.set_style("ticks")
plt.matplotlib.rcParams.update({'font.size':20})
fig1, (ax1) = plt.subplots(nrows=1, ncols=1, figsize=(8,6))
sns.set(font_scale=4)
(count, bin_edges,_) = ax1.hist(count_afPCR_norm, bins=np.arange(0,6.1,0.11), normed=True, edgecolor="none", alpha=0.5)
ax1.set_xlim([0,6])
ax1.set_ylim([0,2.5])
ax1.set_ylabel('Density')
ax1.set_xlabel('Norm. coverage')


# %% [code]
